# Supplementary material for: Efficacy of tazemetostat in combination with R-CHOP in elderly patients newly diagnosed with diffuse large B cell lymphoma: results of the EpiRCHOP phase II study of the LYSA
Source: eClinicalMedicine. 2025 Mar 18;82:103157. doi: 10.1016/j.eclinm.2025.103157 (PMC11957796; doi:10.1016/j.eclinm.2025.103157)
Supplement: Supplementary Tables S1–S6 [file mmc2.xlsx]

## Sheet: suppl table 1 RDI
RDI	Doxorubicine	Cyclophosphamide	Vincristine	TAZEMETOSTAT
Mean,	89.9%	90.2%	94.8%	77.2%
Median	99.4%	99.4%	1	98.4%
Q1-Q3	95-102%	96-102%	100-100%	63%-100%
TAZ, by cycle	C1		C2		C3		C4		C5	C6	C7	C8
PPD (%)
N	122		113		110		107		105	103	102	100
Missing	0		9 (7.3%)		12 (9.8%)		15 (12.3%)		17 (13.9%)	19 (15.5%)	20 (16.4%)	22 (18.0%)
Median	100.0		100.0		100.0		100.0		100.0	100.0	100.0	100.0
Q1 ; Q3	93 ; 100		98 ; 100		95 ; 100		95 ; 100		90 ; 100	75 ; 100	79 ; 100	75 ; 100
Min ; Max	8 ; 140		0 ; 133		0 ; 107		0 ; 119		0 ; 159	0 ; 167	0 ; 110	0 ; 124

## Sheet: suppl table 2 taz interruption
	C1-C8	C1	C2	C3	C4	C5	C6	C7	C8
Temporary or permanent Interruption (%, N=122)	77.0	42.6	23.0	21.2	19.1	7.4	11.5	10.6	9.1
% of interruption due to AE	45.7	42.6	39.3	20.8	14.3	25.0	25.0	25.0	0.0
% of interruption due to an Oversight	76.6	61.5	57.1	79.2	71.4	85.7	79.2	80.0	100.0

## Sheet: suppl table 3 bio PP 109
Per protocol DLBCL cohort	N=109
DLBCL-NOS	96 (88.1%)
HGBCL-DH/TH	7 (6.4%)
LBCL with IRF4 rearrengement	1 (0.9%)
FL-3B	2 (1.8%)
T cell rich DLBCL	2 (1.8%)
PMBCL	1 (0.9%)
Hans COO, missing N=7 (6.4%) GC non-GC	N=102 50 (49.0%) 52 (51.0%)
Gene expression classification, missing N=31 (28.4%) ABC GC Other Missing	N=78 34 (43.6%) 31 (39.7%) 13 (16.7%) 40
LymphGen, missing N=40 (36.7%) EZB ST2 MCD BN2 Other	N=69 18 (26.1%) 4 (5.8%) 11 (15.9%) 12 (17.4%) 24 (34.8%)
EZH2 mutation status (ctDNA), missing N=2 (1.8%)	N=107 15 (14.0%)
BCL2 translocation, missing N=24 (22%)	N=85 23 (27.1%)
BCL6 rearregement, missing N=24 (22%)	N=85 28 (32.9%)
MYC translocation, missing N=18 (16.5%)	N=91 11 (12.1%)
Double Hit, MYC & BCL2, , missing N=24 (22%)	N=85 5 (5.9%)

## Sheet: supp table 4 bio PP corr
	PP set				Test	Odds ratio [95% CI]
	EZH2 Mutated		EZH2 Not mutated
	N=15		N=92
Hans score					Chi-2	9.3 [2.0; 43.8]
GC	13		35		P = 0.0012
Non-GC	2		50
Missing	0		7
BCL2 (FISH)					Chi-2	6.4 [1.8; 22.6]
Rearrangement	8		14		P = 0.0018
No rearrangement	5		56
Missing	2		22
BCL6 (FISH)					Chi-2	0.1 [0.01;0.97]
Rearrangement	1		27		P = 0.021
No rearrangement	13		42
Missing	1		23
MYC (FISH)					Chi-2	0.5 [0.06; 4.3]
Rearrangement	1		10		P = 0.52
No rearrangement	13		65
Missing	1		17
Double Hit (FISH: MYC & BCL2 or BCL6)					Chi-2	1.1 [0.1; 10.2]
No	13		69		P = 0.91
Yes	1		6
Missing	1		17
Subtype Prediction (EZB)					Chi-2	0.03 [0.004; 0.3]
No	1		48		P =0.00037
Yes	7		11
Missing	7		33
EZH2 (FFPE)					Fisher's Exact	NA
MUTATION	8		0		P <0.0001
NOT MUTATED	0		59
Missing	7		33
COO (RTMLPA)					Chi-2	4.7 [0.9; 25.4]
ABC	2		32		P = 0.045
GGCB	7		23

## Sheet: suppl table 5 CMR and subtypes
N=109	CMR	Non CMR	p (Chi-2)	Odds ratio [95% CI]
Hans GC	0.78	0.22	0.39	1.6 [0.6;4.2]
Hans nonGC	84.6%	15.4%
me3/me2 score <= median me3/me2 score > median	82.1% 86.1%	17.9% 13.9%	0.63	1.4 [0.4;4.7]
Double Hit	57.1%	42.9%	0.050	0.2 [0.04;1.1]
Non DH	85.7%	14.3%
EZH2 mut FFPE	62.5%	37.5%	0.077	4.0 [0.8;19.9]
EZH2 WT	86.9%	13.1%
EZH2 mut ct	73.3%	26.7%	0.33	1.9 [0.5;6.7]
EZH2 WT	83.7%	16.4%
EZB yes	66.7%	33.3%	0.019	0.2 [0.06;0.8]
EZB no	0.9	0.1
COO GC	77.4%	22.6%	0.13	3.0 [0.7; 12.9]
COO ABC	0.912	8.8%
N=102 (W/O DH)	CMR	Non CMR	p (Chi-2)	Odds ratio [95% CI]
Hans GC	79.5%	20.5%	0.38	1.6 [0.55; 4.8]
Hans nonGC	86.3%	13.7%
me3/me2 score <= median me3/me2 score > median	85.7% 88.2%	14.3% 11.8%	0.76	1.3 [0.31;5.1]
EZH2 mut FFPE	71.4%	28.6%	0.23	2.9 [0.47;18.0]
EZH2 WT FFPE	87.9%	12.1%
EZH2 mut ctDNA	78.6%	21.4%	0.55	1.5 [0.4;6.3]
EZH2 WT ctDNA	84.9%	15.1%
EZB yes	73.3%	26.7%	0.10	0.3 [0.07; 1.3]
EZB no	0.9	0.1
COO GC	81.5%	18.5%	0.058	3.5 [0.6;19.8]
COO ABC	93.9%	6.1%

## Sheet: Suppl Table 6 GI toxicity
	Before 20 oct 2020 (alerte)	After 20 oct 2020 (Vincristine dosage reduction)
N of patients treated	24	122
Number of Gastro-intestinal AE*	15	43
Number of SAE	1	1
N of patients with digestive AE	21	33
% of patients with digestive AE	0.88	0.27
Within AE, % of grade 1	0.2	0.37
Within AE, % of grade 2	0.67	0.58
Within AE, % of grade 3	0.13	0.05
* listed AE: constipation, ileus, subileus, fecaloma
